# Supplementary material for: IS THE LINK BETWEEN HEALTH AND WEALTH CONSIDERED IN DECISION MAKING? RESULTS FROM A QUALITATIVE STUDY
Source: Int J Technol Assess Health Care. 2015;31(6):449–56. doi: 10.1017/S0266462315000616 (PMC4824956; doi:10.1017/S0266462315000616)
Supplement: Supplementary file 1 [file S0266462315000616sup.zip]

Archive with 3 entries (2 files):
- S0266462315000616sup/
- S0266462315000616sup/S0266462315000616sup001.docx
- S0266462315000616sup/S0266462315000616sup002.docx
